# Supplementary material for: Genetic and chemical diversity of Uncaria tomentosa (Willd. ex. Schult.) DC. in the Brazilian Amazon
Source: PLoS One. 2017 May 5;12(5):e0177103. doi: 10.1371/journal.pone.0177103 (PMC5419575; doi:10.1371/journal.pone.0177103)
Supplement: S1 Dataset — (XLS) [file pone.0177103.s001.xls]

## Sheet: Plan1
POP	POP	MITRAFILINA(mg.g-1.PS)	ISOMITRAFILINA (mg.g-1.PS)	LAT	LONG	LONG	LAT	ALT	LOCUS
1	UTTA01	11.8787	3.15395	07°56'55,1"	71°28'51,3"	-71.4809	-7.94864	199	0	0	0	0	0	0	0	0	0	0	0	0	0	0	0	0	0	0	0	0	0	0	0	0	0	0	0	0	0	0	0	0	0	0	0	0	0	0	0	0	0
1	UTTA02	0	1.98147	07°56'48,7"	71°29'04,8"	-71.4847	-7.94686	191	0	0	0	0	0	0	0	0	0	0	0	1	0	0	0	0	0	0	0	0	0	0	0	0	0	0	1	1	0	0	0	0	0	0	0	0	0	0	0	0	0
1	UTTA03	0	3.76032	07°56'39,6"	71°29'05,2"	-71.4848	-7.94433	189	0	0	0	0	0	0	1	0	0	0	0	0	0	0	0	0	0	0	0	0	0	0	0	0	0	0	1	1	1	0	0	0	0	0	0	0	0	0	0	0	0
1	UTTA04	0	3.23432	07°56'47,8"	71°29'04,6"	-71.4846	-7.94661	198	1	1	1	1	0	0	0	0	1	1	0	0	0	0	0	0	0	0	0	0	0	0	0	0	0	0	1	1	0	0	0	0	0	0	0	0	0	0	0	1	1
1	UTTA05	9.35465	2.02789	07°56'41,7"	71°29'03,2"	-71.4842	-7.94492	194	1	0	0	1	0	1	0	0	0	0	1	1	1	0	0	0	0	1	1	1	1	1	1	1	1	0	0	0	1	0	1	1	0	0	0	1	1	1	0	0	0
1	UTTA06	15.6081	3.47271	07°56'41,7"	71°29'03,2"	-71.4842	-7.94492	194	0	0	0	0	0	0	0	0	0	0	0	1	0	0	0	0	0	0	0	0	0	0	0	0	0	0	0	0	0	0	0	0	0	0	0	0	0	0	0	0	0
1	UTTA07	6.951	1.85108	07°56'42,3"	71°29'00,4"	-71.4834	-7.94508	206	0	0	0	0	0	0	0	0	0	0	0	0	0	0	0	0	0	1	0	0	0	0	1	0	0	0	0	0	0	0	0	0	0	0	0	0	0	0	0	0	0
1	UTTA08	14.9748	3.57129	07°56'42,3"	71°29'00,4"	-71.4834	-7.94508	206	1	1	1	1	0	0	1	0	0	0	0	1	0	0	1	0	1	0	0	0	0	0	0	0	0	1	0	0	0	0	0	0	0	0	0	0	0	0	0	0	0
1	UTTA09	14.3811	3.14424	07°56'42,3"	71°29'00,4"	-71.4834	-7.94508	206	1	1	1	1	1	1	1	1	1	1	0	1	0	1	0	0	0	1	0	0	0	0	0	0	0	0	0	0	0	0	0	0	0	0	0	0	0	0	0	0	0
1	UTTA10	6.9074	1.79594	07°56'42,3"	71°29'00,4"	-71.4834	-7.94508	206	0	1	1	1	1	0	0	0	0	1	0	0	0	0	1	1	0	0	0	0	0	0	0	0	0	0	0	0	0	0	0	0	0	0	0	1	0	0	0	0	0
1	UTTA11	14.5602	3.15703	07°56'42,3"	71°29'00,4"	-71.4834	-7.94508	206	1	1	1	1	1	0	1	1	0	0	1	1	1	0	0	1	0	0	0	0	1	1	1	1	1	1	1	1	1	1	0	0	0	1	1	0	0	0	0	0	0
1	UTTA12	1.37858	0.354754	07°56'42,3"	71°29'00,4"	-71.4834	-7.94508	206	0	1	1	0	0	0	0	0	0	0	0	0	0	0	0	0	0	0	0	0	0	0	0	0	0	0	1	1	1	0	0	0	0	0	0	1	1	1	1	1	1
1	UTTA13	43.3253	10.0919	07°56'40,2"	71°28'59,9"	-71.4833	-7.9445	191	0	0	0	0	0	0	0	0	0	0	0	1	0	1	0	0	0	1	1	1	0	0	0	0	0	0	0	0	1	0	0	0	0	0	0	0	0	0	0	1	1
1	UTTA14	9.80644	2.07385	07°56'40,1"	71°28'59,9"	-71.4833	-7.94447	191	0	0	0	0	0	0	0	0	0	0	0	1	0	1	0	0	0	0	0	0	0	0	0	1	1	0	1	1	1	0	1	1	0	0	0	1	1	0	1	0	0
1	UTTA15	9.78593	2.27634	07°56'39,9"	71°28'58,7"	-71.483	-7.94442	186	0	1	1	0	0	0	0	0	0	0	0	1	0	0	0	0	0	0	0	0	0	0	1	1	1	0	1	1	1	0	0	0	0	0	0	0	0	0	0	0	0
1	UTTA16	9.62718	2.07006	07°56'39,3"	71°28'59,3"	-71.4831	-7.94425	182	0	0	0	0	0	0	0	0	0	0	0	1	0	0	0	0	0	0	0	0	0	0	0	0	0	1	0	0	0	0	0	0	0	0	0	0	0	1	0	0	0
1	UTTA17	16.2177	3.67298	07°56'39,2"	71,28'59,4"	-71.4832	-7.94422	183	1	1	0	0	0	0	0	0	0	0	1	0	0	0	0	0	0	0	0	0	1	1	0	0	0	0	0	0	0	0	1	0	0	0	0	0	0	0	0	0	0
1	UTTA18	9.16458	1.66378	07°56'39,2"	71,28'59,4"	-71.4832	-7.94422	183	0	0	0	0	0	0	0	0	0	0	0	0	0	0	0	0	0	0	0	0	0	0	0	0	0	0	1	1	1	0	0	0	0	0	0	0	0	1	1	1	1
1	UTTA19	12.3124	2.68744	07°56'39,2"	71,28'59,4"	-71.4832	-7.94422	183	0	0	0	0	0	0	0	0	0	0	0	0	0	0	0	0	0	0	1	1	1	1	1	0	0	0	0	0	1	1	0	0	0	0	0	0	0	0	0	0	0
1	UTTA20	16.099	3.1603	07°56'39,2"	71,28'59,4"	-71.4832	-7.94422	183	0	0	0	0	0	0	0	0	0	0	0	0	0	0	0	1	0	0	0	0	0	0	0	0	0	0	0	0	0	0	0	0	0	0	0	0	0	1	1	1	0
2	UTFJ01	1.34745	1.50786	08°14'47,5"	70°22'13,3"	-70.3704	-8.24653	178	1	1	0	0	0	0	0	1	0	1	0	0	0	1	0	0	1	0	0	0	0	0	0	0	0	0	1	1	1	0	0	0	0	0	0	0	0	0	1	1	0
2	UTFJ02	0.904327	1.05343	08°16'00,1"	70°22'05,6"	-70.3682	-8.26669	182	0	0	0	0	0	0	0	0	0	1	0	0	0	0	0	0	0	0	0	0	0	0	0	1	0	0	1	1	1	0	0	0	0	0	0	0	0	0	0	0	0
2	UTFJ03	2.58376	1.74762	08°16'00,1"	70°22'05,6"	-70.3682	-8.26669	182	0	0	0	0	0	0	0	0	0	0	0	0	0	0	0	0	0	0	0	0	0	0	0	0	0	0	0	0	1	0	1	0	0	0	0	0	0	0	0	0	0
2	UTFJ04	0.639118	0.735331	08°16'00,1"	70°22'05,6"	-70.3682	-8.26669	182	0	1	1	0	0	0	0	0	0	1	1	0	0	1	0	1	0	0	0	0	0	0	1	1	1	0	0	0	0	0	0	0	1	0	0	1	1	1	1	1	0
2	UTFJ05	1.09306	0.835903	08°16'00,1"	70°22'05,6"	-70.3682	-8.26669	182	0	1	1	0	0	0	0	0	0	0	0	1	1	1	0	0	0	1	0	0	0	0	0	0	0	0	0	0	1	0	0	0	0	0	0	0	0	0	0	0	0
2	UTFJ06	8.56428	1.61945	08°16'00,1"	70°22'05,6"	-70.3682	-8.26669	182	1	0	1	0	0	0	1	1	0	0	0	0	0	0	0	1	0	0	0	0	0	0	0	0	0	1	0	0	0	0	0	0	0	0	0	0	0	0	0	0	0
2	UTFJ07	2.60283	2.23044	08°16'00,1"	70°22'05,6"	-70.3682	-8.26669	182	0	0	0	0	0	0	0	0	0	0	0	0	0	0	0	0	0	0	0	0	0	0	0	1	0	0	0	0	0	0	0	0	0	0	0	0	0	0	0	0	0
2	UTFJ08	1.51084	1.45065	08°17'01,1"	70°22'03,4"	-70.3676	-8.28364	173	0	0	0	0	0	0	0	0	0	0	0	0	0	0	0	0	0	0	0	0	0	0	0	0	0	0	0	0	1	0	0	0	0	0	0	0	0	0	0	0	0
2	UTFJ09	1.1001	1.26181	08°17'01,1"	70°22'03,4"	-70.3676	-8.28364	173	1	0	1	0	0	0	0	0	0	1	0	1	0	0	0	0	0	0	0	0	0	0	0	0	0	0	0	0	1	0	1	0	1	1	0	1	1	1	0	1	1
2	UTFJ10	7.20099	1.83575	08°17'01,1"	70°22'03,4"	-70.3676	-8.28364	173	0	0	0	0	0	0	0	1	0	1	0	1	1	1	0	0	0	0	0	0	0	0	0	0	1	0	1	1	0	0	0	0	0	0	1	1	1	1	0	0	0
2	UTFJ11	1.2456	0.939346	08°17'34,3"	70°22'11,3"	-70.3698	-8.29286	177	0	0	0	0	0	0	0	0	0	0	0	0	0	0	0	0	0	0	0	0	0	0	0	0	0	1	0	0	1	0	0	0	0	0	0	0	0	0	0	0	0
2	UTFJ12	2.25222	1.44564	08°17'34,0"	70°22'09,0"	-70.3692	-8.29278	190	0	0	0	0	0	0	0	0	0	0	1	1	1	0	1	0	1	0	0	0	0	1	0	0	0	0	1	1	0	0	0	0	0	0	0	0	0	0	0	1	0
2	UTFJ13	6.22769	2.60684	08°17'34,0"	70°22'09,0"	-70.3692	-8.29278	196	0	0	0	0	0	0	0	0	0	0	0	1	0	1	1	0	0	0	0	0	0	0	0	0	0	0	1	1	0	0	1	0	0	0	0	0	0	0	0	0	0
2	UTFJ14	2.28706	2.49504	08°17'34,0"	70°22'09,0"	-70.3692	-8.29278	196	0	0	0	1	0	0	0	0	0	0	0	0	0	0	0	0	0	0	0	0	0	0	0	0	0	0	0	0	1	0	1	0	0	0	0	0	0	0	0	1	1
2	UTFJ15	2.8108	1.30093	08°17'36,0"	70°22'26,1"	-70.3739	-8.29333	167	1	1	1	1	1	1	1	1	1	1	1	0	1	1	1	1	1	0	1	1	1	0	1	1	1	1	1	1	1	1	1	1	1	0	1	1	1	1	1	1	1
2	UTFJ16	6.67579	1.2694	08°17'36,0"	70°22'26,1"	-70.3739	-8.29333	167	0	0	0	0	0	0	0	0	0	0	0	0	0	0	0	0	0	0	0	0	0	0	0	0	0	0	0	0	0	0	0	0	0	0	0	0	0	0	0	0	0
2	UTFJ17	2.87898	3.12332	08°17'36,0"	70°22'26,1"	-70.3739	-8.29333	167	1	1	1	1	0	1	1	1	0	0	1	0	1	1	0	0	0	1	0	1	0	0	1	0	0	0	1	1	1	1	1	0	1	1	1	1	1	1	1	1	1
2	UTFJ18	3.93753	1.2166	07°17'36,3"	70°22'29,6"	-70.3749	-7.29342	190	1	1	1	1	1	1	1	1	1	1	1	1	1	0	1	1	0	1	1	1	0	0	0	1	1	0	1	1	1	1	0	0	0	0	0	0	0	0	0	1	1
2	UTFJ19	5.44911	1.75186	07°17'36,3"	70°22'29,6"	-70.3749	-7.29342	190	1	1	1	0	1	1	0	0	1	0	0	0	0	0	0	0	0	1	1	0	1	0	0	0	1	0	0	0	1	1	0	0	1	0	0	1	0	0	0	0	0
2	UTFJ20	3.22692	1.60143	07°17'36,3"	70°22'29,6"	-70.3749	-7.29342	190	1	1	1	1	0	0	0	0	0	0	0	1	1	0	0	0	0	1	0	0	0	1	1	0	0	0	0	0	0	0	1	1	1	0	0	0	0	0	0	0	0
3	UTMZ01	11.0464	1.85048	00°12'01,4"	51°21'99,9"	-51.3777	-0.200389	17	1	1	1	1	1	1	0	1	1	1	0	0	1	1	0	0	1	1	1	1	1	1	0	0	1	0	0	0	1	1	0	0	1	0	0	0	0	0	0	0	0
3	UTMZ02	5.68298	1.84838	00°12'05,0"	51°21'57,5"	-51.366	-0.201389	58	1	1	1	1	1	1	1	1	1	1	1	1	1	0	1	1	1	1	1	1	1	1	1	1	1	0	1	1	0	0	1	1	1	0	0	0	0	1	1	0	0
3	UTMZ03	8.92064	0.959137	00°12'07,3"	51°21'56,3"	-51.3656	-0.202028	38	1	1	1	1	0	1	0	0	0	0	1	1	0	0	0	0	0	1	0	0	1	1	0	1	1	0	0	0	1	1	0	0	1	0	1	1	0	0	0	0	0
3	UTMZ04	7.20388	1.99147	00°12'08,3"	51°21'56,0"	-51.3656	-0.202306	33	1	1	1	1	1	1	1	1	1	1	1	1	1	0	1	1	1	1	1	1	0	1	0	0	0	0	0	0	0	0	0	0	0	0	0	0	0	0	0	1	1
3	UTMZ05	7.05459	1.34081	00°12'08,6"	51°21'55,9"	-51.3655	-0.202389	31	0	0	0	0	0	0	0	0	0	0	0	1	0	0	0	0	0	1	0	0	0	0	0	0	0	0	0	0	0	0	0	0	0	0	0	0	0	0	0	0	0
3	UTMZ06	10.2627	1.2598	00°12'09,9"	51°21'55,7"	-51.3655	-0.20275	21	0	0	0	0	0	0	0	0	0	0	0	0	0	0	0	0	0	0	0	0	0	0	1	1	0	0	0	0	1	1	0	1	1	0	0	0	0	0	0	0	0
3	UTMZ07	7.67395	1.67814	00°12'10,1"	51°21'55,7"	-51.3655	-0.202806	19	0	0	0	0	0	0	0	0	0	0	0	0	0	0	0	0	0	0	0	0	0	0	1	0	0	0	0	0	0	0	0	0	0	0	0	0	0	0	0	0	0
3	UTMZ08	6.76067	1.20437	00°12'10,6"	51°21'55,9"	-51.3655	-0.202944	17	1	1	1	1	1	1	0	1	1	1	1	1	1	0	1	1	1	1	1	1	0	1	1	1	0	0	0	1	1	1	1	1	1	0	0	1	0	1	1	1	1
3	UTMZ09	7.58089	1.12453	00°12'11,1"	51°21'55,3"	-51.3654	-0.203083	16	1	1	1	1	1	1	1	1	0	1	1	1	1	1	0	0	1	1	1	1	1	1	1	1	0	1	1	0	1	1	0	1	1	0	0	0	0	0	0	1	1
3	UTMZ10	6.5492	1.15104	00°12'11,6"	51°21'56,7"	-51.3657	-0.203222	15	1	1	1	1	0	0	0	0	1	1	1	1	0	0	0	0	1	0	0	1	0	0	0	0	0	0	0	0	1	1	0	1	1	0	1	1	0	0	0	1	0
3	UTMZ11	6.61076	1.03611	00°12'12,0"	51°21'56,8"	-51.3658	-0.203333	20	1	1	1	1	1	1	1	1	1	1	1	1	1	1	1	1	1	1	1	1	1	1	1	1	0	1	1	0	1	1	0	0	0	1	0	1	1	1	0	1	1
3	UTMZ12	4.85727	1.06107	00°12'12,0"	51°21'56,8"	-51.3658	-0.203333	22	1	1	1	1	1	1	1	1	1	1	1	1	1	1	1	1	1	1	1	1	1	1	1	0	1	1	1	1	0	1	1	1	1	1	1	0	0	0	0	0	1
3	UTMZ13	4.49498	0.782113	00°12'12,1"	51°21'57,0"	-51.3658	-0.203361	22	0	0	0	1	0	0	0	0	1	1	1	1	0	0	1	1	0	0	0	0	0	0	0	1	1	0	0	0	1	1	0	1	1	0	0	1	1	1	0	0	1
3	UTMZ14	7.48769	0.76147	00°12'12,3"	51°21'57,0"	-51.3658	-0.203417	13	0	0	0	0	1	0	0	0	0	0	0	0	0	0	0	1	0	0	1	1	0	0	0	0	0	0	0	0	1	1	0	0	0	0	0	0	0	0	0	0	0
3	UTMZ15	3.59628	1.41672	00°12'13,3"	51°21'57,3"	-51.3659	-0.203694	13	1	1	1	1	1	1	1	1	1	1	0	1	0	0	0	0	1	0	0	0	0	1	0	0	1	0	0	0	1	1	0	1	1	0	1	0	0	0	0	0	0
3	UTMZ16	3.92967	0.516974	00°12'14,1"	51°21'57,4"	-51.3659	-0.203917	14	0	1	1	1	1	1	0	1	0	0	0	1	0	0	0	0	0	1	0	0	0	0	1	1	0	0	0	0	0	0	0	1	1	0	0	0	0	0	1	0	0
3	UTMZ17	3.62912	0.653663	00°12'14,3"	51°21'57,5"	-51.366	-0.203972	15	0	0	0	0	0	0	0	0	0	0	0	1	0	0	0	0	0	0	0	0	0	0	0	1	1	0	0	0	1	1	0	0	0	0	0	0	0	0	0	1	1
3	UTMZ18	2.28016	0.597892	00°12'15,2"	51°21'57,8"	-51.3661	-0.204222	17	1	1	1	1	1	1	1	1	1	1	1	1	1	1	1	1	1	1	1	1	1	1	1	1	1	1	1	1	1	1	1	1	1	1	1	0	1	1	1	1	1
3	UTMZ19	10.7327	0.47588	00°12'15,6"	51°21'58,0"	-51.3661	-0.204333	17	0	0	0	0	0	0	0	0	0	0	0	0	0	0	0	0	0	0	0	0	0	0	0	0	0	0	0	0	0	0	0	0	0	0	0	0	0	0	0	0	0
3	UTMZ20	4.81923	1.14263	00°12'16,2"	51°21'58,4"	-51.3662	-0.2045	17	1	1	1	1	1	1	0	1	0	1	1	1	0	1	0	0	0	0	0	0	0	0	0	0	0	0	0	1	1	1	0	1	1	0	0	0	0	0	0	1	0
4	UTML01	9.01255	1.3283	00°12'16,5"	51°21'58,4"	-51.3662	-0.204583	9	0	0	0	0	0	0	0	1	0	0	0	0	0	0	0	0	0	0	1	1	0	0	1	1	1	0	0	0	0	0	0	0	0	0	0	0	0	1	1	0	0
4	UTML02	0	2.50016	07°28'47,1"	72°56'41,5"	-72.9449	-7.47975	167	0	0	0	0	0	0	0	0	0	1	1	0	0	0	0	0	0	0	0	0	0	0	0	0	0	0	0	1	1	1	0	0	1	1	0	0	0	0	0	1	1
4	UTML03	12.2221	2.79576	07°28'41,6"	72°56'41,4"	-72.9448	-7.47822	167	0	1	1	1	1	1	1	1	1	1	1	1	1	1	1	1	1	1	1	1	1	1	1	1	1	1	1	1	1	1	1	1	1	1	1	1	1	1	1	1	1
4	UTML04	0	3.74711	07°28'47,6"	72°56'41,4"	-72.9448	-7.47989	167	0	1	1	1	1	0	0	0	1	0	0	0	0	0	0	0	1	0	1	0	0	0	0	0	0	0	0	0	1	1	0	0	0	1	0	0	0	0	0	0	1
4	UTML05	18.0267	1.64191	07°28'48,8"	72°56'42,2"	-72.9451	-7.48022	175	1	0	1	1	0	0	0	1	0	1	0	1	0	0	1	1	0	0	1	1	0	0	0	0	0	0	1	1	1	1	0	0	1	0	0	0	0	1	1	0	1
4	UTML06	9.91277	5.2911	07°28'48,4"	72°56'41,8"	-72.9449	-7.48011	176	0	1	0	0	0	0	0	0	0	0	0	1	0	0	0	0	0	1	1	1	0	0	0	0	0	0	0	0	1	1	1	1	1	0	0	0	0	0	0	0	1
4	UTML07	0	2.36543	07°28'48,4"	72°56'41,8"	-72.9449	-7.48011	176	1	1	1	1	1	0	1	1	1	1	0	1	0	1	1	0	0	0	1	1	1	1	0	0	1	1	0	0	0	0	0	0	0	0	0	1	1	1	1	1	1
4	UTML08	10.6231	2.16547	07°28'47,8"	72°56'41,3"	-72.9448	-7.47994	175	1	1	1	1	0	1	0	1	0	0	0	1	0	1	1	0	0	1	1	1	0	1	0	0	1	1	0	0	0	1	0	1	1	0	0	0	0	0	0	0	1
4	UTML09	0	3.48529	07°28'47,8"	72°56'41,3"	-72.9448	-7.47994	175	1	0	0	0	0	0	0	1	0	0	0	1	0	1	1	0	0	1	0	0	1	1	0	0	1	1	1	0	1	1	1	0	1	1	0	1	0	1	1	0	0
4	UTML10	0	2.39825	07°28'47,8"	72°56'41,3"	-72.9448	-7.47994	175	0	0	0	0	0	0	0	0	0	1	1	1	1	1	0	0	0	0	0	0	0	0	0	0	1	1	1	0	0	0	0	0	0	0	0	0	0	0	0	1	0
4	UTML11	11.1193	1.96121	07°28'47,4"	72°56'41,5"	-72.9449	-7.47983	175	0	0	0	0	0	0	0	0	0	0	0	0	0	0	0	0	0	0	0	0	0	0	0	0	0	0	0	0	0	0	0	0	0	0	1	1	0	0	0	1	1
4	UTML12	5.28802	0	07°28'42,1"	72°56'52,8"	-72.948	-7.47836	178	1	1	1	1	1	1	1	1	1	1	1	1	1	0	0	1	1	0	1	1	0	0	0	0	0	0	1	0	1	1	0	1	1	0	1	1	1	1	1	1	1
4	UTML13	0	0	07°28'42,1"	72°56'52,8"	-72.948	-7.47836	178	0	0	0	0	0	0	0	0	0	0	0	0	0	0	0	0	1	0	0	0	0	0	0	1	1	0	1	1	1	1	0	0	1	0	1	1	1	1	1	1	1
4	UTML14	0	0	07°28'42,1"	72°56'52,8"	-72.948	-7.47836	178	1	0	0	0	0	0	0	0	0	1	1	1	1	0	0	0	0	1	0	0	0	1	1	0	1	0	0	0	1	1	1	1	1	1	0	0	0	0	0	0	0
4	UTML15	0	8.02472	07°28'42,1"	72°56'52,8"	-72.948	-7.47836	178	0	0	0	0	0	0	0	0	0	0	0	1	1	0	0	0	0	0	0	0	1	0	0	0	0	0	1	1	0	1	0	0	0	1	0	0	0	0	0	0	0
4	UTML16	5.17633	11.9667	07°28'42,1"	72°56'52,8"	-72.948	-7.47836	178	1	0	1	1	0	0	1	1	1	0	1	1	0	0	0	0	0	0	1	1	0	1	1	0	0	1	0	1	1	1	0	0	0	1	0	1	1	1	1	1	1
4	UTML17	9.21201	0	07°28'42,1"	72°56'52,8"	-72.948	-7.47836	178	1	1	1	1	0	1	1	1	1	1	1	0	1	0	1	0	0	0	0	0	0	1	1	0	0	0	1	1	1	1	1	1	1	1	1	1	1	1	0	0	1
4	UTML18	0	0	07°28'42,1"	72°56'52,8"	-72.948	-7.47836	178	1	1	1	1	1	1	0	1	0	1	1	1	0	0	0	1	1	1	1	1	1	1	1	0	0	0	1	1	1	1	1	1	1	0	0	0	1	1	0	1	1
4	UTML19	0	0	07°28'42,1"	72°56'52,8"	-72.948	-7.47836	178	1	0	1	1	0	0	0	1	1	0	0	0	0	0	1	0	0	0	0	0	0	0	0	0	0	0	0	0	0	0	0	0	0	1	0	0	0	0	0	0	0
4	UTML20	5.39011	0	07°28'42,1"	72°56'52,8"	-72.948	-7.47836	178	1	1	1	1	1	1	0	1	1	1	0	1	0	0	1	1	0	1	0	0	0	1	1	0	0	0	0	0	1	1	0	0	0	0	0	1	0	1	0	0	1
5	UTCS01	4.04796	1.82151	07°40'22,2"	72°38'27,8"	-72.6411	-7.67283	174	0	0	0	0	0	0	0	0	1	0	0	1	0	0	0	0	0	0	0	0	0	0	0	0	0	1	0	0	1	1	1	0	1	1	0	1	1	0	0	0	0
5	UTCS02	6.21183	1.5465	07°40'22,5"	72°38'26,9"	-72.6408	-7.67292	192	0	0	0	0	0	0	0	0	0	0	0	1	0	0	0	0	0	0	0	0	0	0	0	1	0	0	1	1	0	0	0	0	0	0	0	0	0	0	0	0	0
5	UTCS03	6.18295	1.50435	07°40'22,5"	72°38'26,6"	-72.6407	-7.67292	179	1	1	0	0	0	1	0	1	0	1	0	0	0	1	0	0	0	1	0	0	0	0	0	0	0	0	1	0	1	1	0	1	1	1	0	0	0	0	0	0	0
5	UTCS04	10.4856	2.22143	07°40'23,1"	72°38'44,8"	-72.6458	-7.67308	180	1	0	0	0	0	0	0	0	0	0	0	1	0	0	0	0	0	0	0	0	0	0	0	1	1	0	0	0	0	0	0	0	0	0	0	0	0	0	0	0	0
5	UTCS05	5.78996	2.19072	07°40'23,2"	72°38'24,1"	-72.64	-7.67311	185	1	1	1	1	0	0	0	1	1	1	1	1	0	0	0	1	0	1	0	0	1	0	1	0	0	0	0	0	0	0	1	1	1	0	0	0	0	1	1	0	0
5	UTCS06	7.43581	1.89604	07°40'24,1"	72°38'46,0"	-72.6461	-7.67336	180	1	1	1	1	1	0	0	1	0	1	0	0	0	0	0	1	1	1	0	1	1	1	0	0	0	0	0	0	0	0	1	1	1	0	1	0	1	1	1	1	1
5	UTCS07	5.22827	1.07689	07°40'24,1"	72°38'46,5"	-72.6462	-7.67336	174	1	1	1	1	0	0	1	1	0	1	1	1	1	1	0	0	0	0	0	0	0	0	1	0	0	0	0	0	0	1	1	1	1	1	1	0	0	0	0	0	0
5	UTCS08	7.39215	1.92231	07°40'10,3"	72°38'20,9"	-72.6391	-7.66953	175	0	0	1	0	0	0	0	0	1	1	1	1	0	0	1	1	0	1	0	0	0	0	0	0	0	0	1	1	1	1	1	0	0	1	0	1	1	0	1	1	1
5	UTCS09	5.92992	1.73337	07°40'10,2"	72°38'20,7"	-72.6391	-7.6695	174	0	0	0	0	0	0	0	0	0	0	0	1	0	0	0	0	0	0	0	0	0	0	1	0	0	0	1	1	1	1	1	0	0	0	0	0	0	1	1	0	1
5	UTCS10	16.5409	3.90409	07°40'09,4"	72°38'20,8"	-72.6391	-7.66928	165	0	0	0	0	0	0	0	1	0	0	0	1	1	0	0	0	0	1	0	0	0	0	0	0	0	0	0	0	1	1	0	0	0	1	1	0	0	1	0	0	0
5	UTCS11	8.27286	2.02282	07°40'09,5"	72°38'20,5"	-72.639	-7.66931	181	1	0	1	1	0	1	1	1	1	1	0	0	0	1	1	1	0	1	1	0	1	0	0	0	0	1	1	1	1	1	1	0	0	0	0	1	1	1	1	1	1
5	UTCS12	11.6449	2.92031	07°40'09,6"	72°38'20,3"	-72.639	-7.66933	183	1	1	1	1	1	0	1	1	0	0	0	0	0	0	0	0	0	1	1	0	1	0	0	0	0	1	0	0	0	0	1	0	0	1	0	1	1	1	0	0	0
5	UTCS13	9.52766	2.19722	07°40'11,1"	72°38'20,7"	-72.6391	-7.66975	177	0	0	0	0	0	0	0	0	0	0	0	0	0	0	0	1	0	1	1	1	1	0	1	0	0	1	0	0	0	0	0	0	0	0	1	1	1	1	0	0	1
5	UTCS14	10.1587	2.11199	07°40'10,3"	72°38'18,6"	-72.6385	-7.66953	190	0	0	0	0	0	0	0	0	0	0	0	0	0	0	0	0	0	0	0	0	0	0	1	0	0	0	0	0	0	0	0	0	0	0	0	0	0	0	1	1	0
5	UTCS15	4.26662	2.52238	07°40'12,2"	72°38'21,1"	-72.6392	-7.67006	172	0	1	0	0	0	0	0	0	0	1	1	1	0	1	1	1	1	1	1	1	1	1	1	1	1	1	1	1	1	1	1	1	1	1	1	1	1	1	1	1	1
5	UTCS16	32.9427	7.37276	07°40'12,5"	72°38'20,4"	-72.639	-7.67014	170	0	0	0	0	0	0	0	0	0	0	1	1	0	0	0	0	0	0	0	0	0	0	0	0	0	0	0	1	1	1	0	0	0	0	0	0	0	0	0	1	0
5	UTCS17	5.00753	1.15226	07°40'12,9"	72°38'20,4"	-72.639	-7.67025	184	1	1	0	0	0	0	0	1	0	0	0	0	0	0	0	0	0	0	0	0	0	0	0	0	0	0	0	1	0	0	0	0	0	0	0	0	1	1	1	0	1
5	UTCS18	0	0.463237	07°40'13,4"	72°38'20,1"	-72.6389	-7.67039	183	0	0	0	1	1	1	0	0	0	0	0	0	0	0	0	1	0	1	0	0	1	0	0	1	1	0	0	1	0	0	0	0	0	0	0	0	0	1	0	0	1
5	UTCS19	3.51467	2.71106	07°40'13,6"	72°38'19,5"	-72.6388	-7.67044	158	1	1	1	0	0	1	1	0	0	1	0	1	0	0	1	0	0	0	1	0	0	0	1	1	1	0	0	1	1	1	0	0	0	1	0	0	0	0	0	1	0
5	UTCS20	4.89891	2.27849	07°40'14,0"	72°38'20,4"	-72.639	-7.67056	180	0	0	0	0	0	0	0	0	0	0	0	1	0	0	0	0	0	0	0	0	0	0	0	0	0	0	0	0	0	0	0	0	0	0	0	0	0	0	0	0	0
6	UTSA01	0	2.57833	00°02'33,6"	51°12'33,6"	-51.2093	-0.0426667	0	1	0	1	0	0	1	0	1	0	1	0	0	0	0	1	1	0	1	0	0	0	0	0	0	0	0	0	0	0	0	0	0	0	0	0	0	0	0	0	1	1
6	UTSA02	0.727361	0.738374	00°02'33,5"	51°12'33,5"	-51.2093	-0.0426389	0	1	1	1	1	0	1	1	1	1	1	1	0	0	0	0	1	0	1	0	0	0	0	0	0	0	0	0	0	0	0	0	0	0	0	0	1	1	1	1	0	0
6	UTSA03	3.88367	1.08239	00°02'40,7"	51°12'26,3"	-51.2073	-0.0446389	1	1	1	1	1	1	0	1	1	0	0	1	1	1	0	1	0	0	0	0	0	0	0	0	0	0	0	1	1	1	1	0	0	0	1	0	1	1	0	0	0	0
6	UTSA04	6.8766	1.68486	00°02'40,5"	51°12'25,1"	-51.207	-0.0445833	22	0	1	0	1	1	0	1	1	1	1	0	0	0	0	0	1	0	0	0	0	0	0	0	0	0	0	0	0	0	0	0	0	0	1	1	0	0	0	0	1	0
6	UTSA05	2.53458	1.0465	00°02'38,9"	51°12'20,3"	-51.2056	-0.0441389	16	1	1	1	1	1	0	0	1	1	0	1	1	1	0	0	1	0	0	0	0	0	0	0	0	0	0	0	0	1	1	0	0	0	0	1	0	1	1	0	1	0
6	UTSA06	7.60756	1.70998	00°02'12,0"	51°12'10,9"	-51.203	-0.0366667	-10	1	1	1	1	0	0	1	1	1	1	0	0	1	1	1	1	0	0	1	0	1	1	1	1	1	1	1	1	1	1	1	1	1	1	0	1	1	0	1	0	0
6	UTSA07	11.154	2.43583	00°02'12,0"	51°12'10,9"	-51.203	-0.0366667	-10	1	1	1	1	0	0	1	1	1	1	1	0	0	0	1	1	0	1	1	1	0	0	0	0	0	0	0	0	0	0	0	0	0	1	0	0	0	1	0	1	0
6	UTSA08	0	1.49138	00°01'20,9"	51°12'17,2"	-51.2048	-0.0224722	-5	1	1	1	1	1	1	1	1	1	0	0	0	0	1	1	1	0	0	0	0	0	0	0	0	0	0	0	0	0	0	0	0	0	0	0	0	0	1	0	0	0
6	UTSA09	6.12659	1.29604	00°01'20,9"	51°12'17,2"	-51.2048	-0.0224722	-5	0	0	0	0	0	0	0	0	0	0	0	0	0	0	0	0	0	0	0	0	0	0	0	0	0	0	0	0	0	0	0	0	0	1	0	1	1	1	0	0	0
6	UTSA10	5.23361	1.21572	00°01'20,8"	51°12'17,2"	-51.2048	-0.0224444	-5	1	1	1	1	1	1	1	1	1	1	0	0	1	1	0	0	0	1	0	1	1	0	0	1	0	0	0	1	1	1	0	0	0	0	0	1	1	1	0	0	0
6	UTSA11	3.68257	1.05911	00°01'20,9"	51°12'17,2"	-51.2048	-0.0224722	-5	1	1	1	1	1	1	1	1	1	0	0	1	1	1	1	1	1	1	0	0	0	0	0	0	0	0	1	1	0	0	0	0	0	0	0	0	0	0	0	0	0
6	UTSA12	4.57783	1.19067	00°01'19,8"	51°12'17,1"	-51.2047	-0.0221667	-6	1	1	1	1	1	1	1	1	1	1	0	0	1	1	0	1	1	1	1	1	1	1	1	1	0	1	1	0	1	1	0	0	0	0	0	0	0	0	0	1	1
6	UTSA13	3.22961	0.949763	00°01'19,8"	51°12'17,1"	-51.2047	-0.0221667	-6	1	1	1	1	0	1	1	1	1	1	0	0	0	1	0	1	1	0	0	0	0	0	0	0	0	0	0	1	1	1	1	1	0	1	0	1	1	0	0	0	0
6	UTSA14	7.92328	1.76459	00°01'17,8"	51°12'17,1"	-51.2047	-0.0216111	-6	1	1	1	1	1	1	1	1	1	1	0	1	1	1	1	1	1	1	1	1	1	1	1	1	1	1	1	1	1	1	1	1	1	1	1	1	1	1	1	1	1
6	UTSA15	3.38364	0.67184	00°03'39,4"	51°13'05,5"	-51.2182	-0.0609444	20	1	1	1	1	1	1	1	1	1	1	1	1	1	1	0	1	1	0	1	1	1	0	0	0	0	0	0	1	1	1	0	0	1	0	0	0	0	0	1	1	1
6	UTSA16	4.68347	1.26359	00°03'39,2"	51°13'05,5"	-51.2182	-0.0608889	29	1	1	1	1	1	1	1	1	1	1	1	1	1	1	1	1	1	1	1	1	1	1	1	0	0	0	1	1	1	1	0	0	0	0	0	0	0	1	1	1	1
6	UTSA17	1.78218	0.644408	00°03'37,6"	51°13'02,2"	-51.2173	-0.0604444	20	1	1	1	1	1	1	1	1	1	1	0	1	1	1	1	1	1	0	1	1	1	1	1	1	1	1	1	1	1	1	1	0	1	1	1	1	1	1	1	0	1
6	UTSA18	7.74605	1.86729	00°03'36,2"	51°12'57,8"	-51.2161	-0.0600556	11	1	1	1	1	1	1	1	1	1	1	1	0	1	1	1	1	1	1	1	1	1	1	1	1	1	1	1	1	1	1	0	0	0	0	1	0	0	1	1	0	1
6	UTSA19	7.11017	1.62665	00°03'37,3"	51°12'57,3"	-51.2159	-0.0603611	23	1	1	1	1	1	1	1	1	1	1	0	1	1	1	1	0	1	0	0	1	1	1	1	0	0	0	1	1	1	1	1	1	0	0	0	0	0	0	1	0	1
6	UTSA20	9.54482	2.59489	00°03'37,3"	51°12'57,2"	-51.2159	-0.0603611	23	1	1	1	1	1	1	0	0	0	0	0	1	0	0	0	0	1	0	1	1	1	0	1	0	0	0	0	0	0	0	0	0	0	0	0	0	0	0	1	1	1
7	UTMC01	5.81209	1.91467	00°03'37,5"	51°12'57,5"	-51.216	-0.0604167	0	1	1	0	0	0	0	0	0	0	0	0	0	0	0	0	0	0	0	0	0	0	0	0	1	0	0	0	0	0	0	0	0	0	0	0	1	1	0	0	0	0
7	UTMC02	7.09186	0.772627	00°03'37,5"	51°12'57,5"	-51.216	-0.0604167	0	1	1	0	0	0	1	0	0	0	0	0	0	1	0	0	0	0	1	0	0	0	1	1	0	0	0	0	0	0	0	0	0	0	0	0	1	0	0	0	0	0
7	UTMC03	6.61249	1.73299	00°03'37,5"	51°12'57,5"	-51.216	-0.0604167	0	0	0	0	0	0	0	0	0	0	0	0	0	0	0	0	0	0	0	0	0	0	0	0	0	0	0	0	0	0	0	0	0	0	0	0	0	0	0	0	1	1
7	UTMC04	7.38088	2.40424	00°03'37,5"	51°12'57,5"	-51.216	-0.0604167	0	0	0	0	0	0	0	0	0	0	0	0	0	0	0	0	0	0	0	0	0	0	0	0	0	0	0	0	0	0	0	1	1	0	0	0	0	0	1	0	0	0
7	UTMC05	8.24572	2.18403	00°03'37,5"	51°12'57,5"	-51.216	-0.0604167	0	0	0	0	0	0	0	0	1	0	0	0	0	0	0	0	0	0	0	0	0	1	1	0	0	0	0	0	0	0	0	0	0	0	0	0	0	0	0	0	0	1
7	UTMC06	7.95492	4.81267	00°03'37,5"	51°12'57,5"	-51.216	-0.0604167	0	1	0	0	0	0	0	0	0	1	0	0	1	0	0	0	0	0	0	0	0	0	0	0	0	0	0	0	0	0	0	0	1	0	0	0	0	0	0	0	0	0
7	UTMC07	8.04437	3.01751	00°03'37,5"	51°12'57,5"	-51.216	-0.0604167	0	1	1	0	0	0	0	0	0	1	0	1	1	0	0	0	0	0	0	0	0	0	0	0	0	1	0	1	0	0	0	0	0	0	0	0	0	0	0	0	0	0
7	UTMC08	10.3457	1.81004	00°03'37,5"	51°12'57,5"	-51.216	-0.0604167	0	1	0	0	1	0	0	0	0	0	0	0	0	0	0	0	0	0	0	0	1	0	0	0	0	0	0	0	0	0	0	0	1	0	0	1	0	1	1	0	0	0
7	UTMC09	9.73655	2.16247	00°19'46,4"	50°52'15,2"	-50.8709	-0.329556	0	1	1	1	1	1	1	0	1	0	0	0	1	0	1	0	1	0	1	0	1	0	1	0	0	0	0	0	0	0	0	0	0	0	0	0	0	0	0	0	1	1
7	UTMC10	5.62246	3.27391	00°19'46,4"	50°52'15,2"	-50.8709	-0.329556	0	1	0	0	0	0	1	0	0	1	0	0	0	0	0	0	0	0	0	0	0	0	0	0	0	0	0	0	1	0	0	1	1	0	0	1	0	0	0	0	0	0
7	UTMC11	9.41151	1.7131	00°19'46,4"	50°52'15,2"	-50.8709	-0.329556	0	1	0	1	0	0	0	0	0	0	0	0	1	1	0	0	1	0	0	0	0	0	0	0	0	1	1	1	0	0	0	0	0	0	0	0	1	1	0	0	1	1
7	UTMC12	8.0395	2.76402	00°19'46,5"	50°52'15,1"	-50.8709	-0.329583	0	0	0	0	0	0	0	0	0	1	0	0	1	0	0	0	0	0	0	0	0	0	0	0	0	0	0	0	1	1	0	0	1	1	1	1	0	0	0	0	0	0
7	UTMC13	4.16524	2.98104	00°19'46,3"	50°52'14,9"	-50.8708	-0.329528	9	1	1	0	0	0	0	0	0	0	0	0	0	0	0	0	0	0	1	0	0	0	0	0	0	0	0	0	0	0	0	0	0	0	0	1	0	0	0	0	0	0
7	UTMC14	4.36973	2.46304	00°19'46,3"	50°52'14,9"	-50.8708	-0.329528	9	1	1	1	0	0	0	0	0	1	0	0	1	0	0	0	0	0	0	0	0	0	0	0	0	0	0	0	0	0	0	1	1	0	0	0	0	1	0	0	0	0
7	UTMC15	5.3558	2.60633	00°19'46,3"	50°52'14,9"	-50.8708	-0.329528	9	1	0	0	0	0	1	1	1	0	0	1	0	0	0	0	1	0	1	1	0	0	0	0	0	0	0	0	0	0	0	0	0	0	0	0	0	0	1	1	1	1
7	UTMC16	6.9594	2.18198	00°19'46,3"	50°52'14,9"	-50.8708	-0.329528	9	1	1	1	0	0	0	0	0	1	0	1	0	0	0	0	0	0	0	0	0	0	0	0	0	0	0	0	0	0	1	1	1	1	1	0	0	0	0	0	0	0
7	UTMC17	0.632293	1.60064	00°16'19,8"	50°53'46,7"	-50.8963	-0.272167	2	0	0	0	1	0	0	0	1	0	0	1	1	0	0	0	0	0	0	0	0	0	0	0	1	1	1	1	1	1	0	0	0	0	1	1	1	1	1	0	0	0
7	UTMC18	0.567475	2.49653	00°16'19,8"	50°53'46,7"	-50.8963	-0.272167	2	1	0	1	0	0	0	0	1	0	0	1	1	0	0	0	0	0	0	0	0	0	0	0	1	0	0	0	0	0	0	0	0	0	0	1	1	0	0	1	0	1
7	UTMC19	0	0.251048	00°16'19,8"	50°53'46,7"	-50.8963	-0.272167	2	0	0	0	0	0	0	0	1	1	0	1	1	0	0	0	1	0	0	0	0	0	1	0	0	1	1	1	0	0	0	1	1	0	1	1	1	1	1	0	1	0
7	UTMC20	0	0.230944	00°14'54,9"	50°53'55,3"	-50.8987	-0.248583	2	1	0	0	0	0	0	0	1	1	0	0	0	0	0	0	1	0	0	0	0	0	0	1	1	1	0	0	0	0	0	1	1	0	1	1	0	0	0	0	0	1
8	UTAF01	0	0	00°14'55,4"	50°53'55,2"	-50.8987	-0.248722	0	0	0	0	0	0	0	0	0	1	0	0	0	0	0	0	0	0	0	0	0	0	0	0	0	0	1	1	0	0	0	1	1	0	0	1	0	0	0	0	0	0
8	UTAF02	5.99832	1.65358	00°14'55,4"	50°53'55,2"	-50.8987	-0.248722	0	0	0	1	0	0	0	0	0	0	0	0	0	0	0	0	0	0	0	0	0	0	0	0	0	0	0	0	0	1	0	1	1	0	0	1	0	0	0	0	0	0
8	UTAF03	2.49037	1.22976	00°14'55,4"	50°53'55,2"	-50.8987	-0.248722	0	1	0	1	0	0	1	0	1	1	0	0	0	0	0	0	0	0	1	1	1	0	0	0	0	0	0	0	0	0	0	0	0	0	1	1	0	0	1	1	1	1
8	UTAF04	0	0.804157	00°14'55,4"	50°53'55,2"	-50.8987	-0.248722	0	0	0	0	0	0	0	0	0	0	0	0	1	0	0	0	0	0	0	0	0	0	0	0	0	0	0	0	0	0	0	0	0	0	0	1	1	1	0	0	0	0
8	UTAF05	2.73117	0.78264	00°07'47,4"	50°23'22,6"	-50.3896	-0.129833	6	1	0	0	0	0	0	0	0	0	0	0	0	0	0	0	0	0	0	0	0	0	0	0	0	0	0	1	1	1	0	0	0	0	0	1	0	0	0	0	0	0
8	UTAF06	2.16343	1.71338	00°07'47,4"	50°23'22,6"	-50.3896	-0.129833	6	1	0	0	0	0	0	0	1	1	0	0	1	0	0	0	0	0	0	0	0	0	0	1	1	1	1	1	0	1	1	1	1	1	0	1	1	1	1	1	1	1
8	UTAF07	0	1.23307	00°07'44,8"	50°23'21,7"	-50.3894	-0.129111	6	0	0	0	0	0	0	0	0	0	0	0	0	0	0	0	0	0	0	0	0	0	0	0	0	0	0	0	0	0	0	1	1	0	0	0	0	0	0	0	1	0
8	UTAF08	3.98768	1.06613	00°07'44,8"	50°23'21,7"	-50.3894	-0.129111	6	1	0	0	0	0	0	0	0	0	0	0	0	0	0	0	0	0	0	0	1	0	0	0	0	0	0	1	0	0	0	1	1	1	0	1	1	1	1	1	1	1
8	UTAF09	1.43279	1.69641	00°07'44,8"	50°23'21,7"	-50.3894	-0.129111	6	0	0	0	0	0	0	0	1	1	0	1	1	0	0	0	0	0	0	1	1	0	0	0	0	0	0	0	0	0	0	1	1	0	0	1	0	0	0	0	0	0
8	UTAF10	0	1.49179	00°07'44,8"	50°23'21,7"	-50.3894	-0.129111	6	1	0	0	0	0	0	0	0	0	0	0	0	0	0	0	0	0	0	1	1	0	0	0	0	1	0	0	0	0	0	0	1	1	1	1	0	1	0	0	0	1
8	UTAF11	0	0.612545	00°07'44,8"	50°23'21,7"	-50.3894	-0.129111	6	1	1	0	0	0	1	0	0	0	0	0	0	0	0	0	0	0	1	1	0	0	0	0	0	0	0	0	0	0	0	0	0	0	0	0	0	0	0	0	0	0
8	UTAF12	1.80905	2.75724	00°07'41,1"	50°23'20,2"	-50.3889	-0.128083	6	1	1	1	1	1	1	1	1	1	1	1	1	1	1	1	1	0	1	1	1	1	1	1	1	1	1	1	1	0	0	1	1	1	1	1	1	0	1	1	1	1
8	UTAF13	0	1.4266	00°07'33,4"	50°23'17,3"	-50.3881	-0.125944	11	0	0	0	0	0	0	0	0	0	0	0	0	0	0	0	0	0	0	0	0	0	0	0	0	0	0	0	0	0	0	0	0	0	0	0	0	0	0	0	0	0
8	UTAF14	0.781878	0.733287	00°07'33,4"	50°23'17,3"	-50.3881	-0.125944	11	0	0	0	0	0	0	0	0	0	0	0	1	0	0	1	0	0	0	0	0	0	0	0	0	0	0	0	0	1	0	0	0	0	0	1	0	0	0	0	0	0
8	UTAF15	0	0.610878	00°07'33,4"	50°23'17,3"	-50.3881	-0.125944	11	0	1	0	0	0	0	0	0	0	0	0	0	0	0	0	0	0	0	0	0	0	0	0	1	1	0	0	0	0	0	0	0	0	0	1	0	0	1	0	0	0
8	UTAF16	0.813941	0.323119	00°07'37,1"	50°23'18,1"	-50.3884	-0.126972	18	0	0	0	0	0	0	0	0	0	0	0	0	0	0	0	0	1	0	0	1	1	1	0	0	0	0	1	1	1	1	1	1	0	0	0	1	1	1	1	0	1
8	UTAF17	1.14373	0.961922	00°07'39,6"	50°23'19,2"	-50.3887	-0.127667	28	0	0	0	0	0	0	0	0	0	0	0	0	0	0	0	0	0	0	1	0	0	0	1	0	0	1	1	0	0	0	1	1	1	1	1	1	1	1	1	1	1
8	UTAF18	3.31938	0.955752	00°07'39,8"	50°23'19,2"	-50.3887	-0.127722	28	0	0	0	0	0	0	0	0	0	0	0	0	0	0	0	0	0	0	1	0	0	0	0	1	0	0	0	0	0	0	0	0	1	1	1	0	0	1	1	1	0
8	UTAF19	0	1.02524	00°07'39,8"	50°23'19,2"	-50.3887	-0.127722	28	0	0	0	1	1	1	0	0	0	0	0	1	0	1	0	0	0	0	0	0	0	0	0	0	0	0	1	1	1	0	0	0	0	0	1	0	0	0	0	0	0
8	UTAF20	0	1.31874	00°08'05,6"	50°23'21,1"	-50.3892	-0.134889	49	0	0	0	0	0	0	0	0	0	0	1	0	0	0	0	0	0	1	0	0	1	1	1	0	0	0	0	0	0	0	0	0	0	0	0	1	1	1	1	1	0
[truncated: 144 more columns]

## Sheet: Plan2
5.81209
7.09186
6.61249
7.38088
8.24572
7.95492
8.04437
10.3457
9.73655
5.62246
9.41151
8.0395
4.16524
4.36973
5.3558
6.9594
0.632293
0.567475
0
0

## Sheet: lat+long-decimal
LAT						LONG
7	56	55.1	56.9183	-7.94864		71	28	51.3	28.855	-71.4809
7	56	48.7	56.8117	-7.94686		71	29	4.8	29.08	-71.4847
7	56	39.6	56.66	-7.94433		71	29	5.2	29.0867	-71.4848
7	56	47.8	56.7967	-7.94661		71	29	4.6	29.0767	-71.4846
7	56	41.7	56.695	-7.94492		71	29	3.2	29.0533	-71.4842
7	56	41.7	56.695	-7.94492		71	29	3.2	29.0533	-71.4842
7	56	42.3	56.705	-7.94508		71	29	0.4	29.0067	-71.4834
7	56	42.3	56.705	-7.94508		71	29	0.4	29.0067	-71.4834
7	56	42.3	56.705	-7.94508		71	29	0.4	29.0067	-71.4834
7	56	42.3	56.705	-7.94508		71	29	0.4	29.0067	-71.4834
7	56	42.3	56.705	-7.94508		71	29	0.4	29.0067	-71.4834
7	56	42.3	56.705	-7.94508		71	29	0.4	29.0067	-71.4834
7	56	40.2	56.67	-7.9445		71	28	59.9	28.9983	-71.4833
7	56	40.1	56.6683	-7.94447		71	28	59.9	28.9983	-71.4833
7	56	39.9	56.665	-7.94442		71	28	58.7	28.9783	-71.483
7	56	39.3	56.655	-7.94425		71	28	59.3	28.9883	-71.4831
7	56	39.2	56.6533	-7.94422		71	28	59.4	28.99	-71.4832
7	56	39.2	56.6533	-7.94422		71	28	59.4	28.99	-71.4832
7	56	39.2	56.6533	-7.94422		71	28	59.4	28.99	-71.4832
7	56	39.2	56.6533	-7.94422		71	28	59.4	28.99	-71.4832
8	14	47.5	14.7917	-8.24653		70	22	13.3	22.2217	-70.3704
8	16	0.1	16.0017	-8.26669		70	22	5.6	22.0933	-70.3682
8	16	0.1	16.0017	-8.26669		70	22	5.6	22.0933	-70.3682
8	16	0.1	16.0017	-8.26669		70	22	5.6	22.0933	-70.3682
8	16	0.1	16.0017	-8.26669		70	22	5.6	22.0933	-70.3682
8	16	0.1	16.0017	-8.26669		70	22	5.6	22.0933	-70.3682
8	16	0.1	16.0017	-8.26669		70	22	5.6	22.0933	-70.3682
8	17	1.1	17.0183	-8.28364		70	22	3.4	22.0567	-70.3676
8	17	1.1	17.0183	-8.28364		70	22	3.4	22.0567	-70.3676
8	17	1.1	17.0183	-8.28364		70	22	3.4	22.0567	-70.3676
8	17	34.3	17.5717	-8.29286		70	22	11.3	22.1883	-70.3698
8	17	34	17.5667	-8.29278		70	22	9	22.15	-70.3692
8	17	34	17.5667	-8.29278		70	22	9	22.15	-70.3692
8	17	34	17.5667	-8.29278		70	22	9	22.15	-70.3692
8	17	36	17.6	-8.29333		70	22	26.1	22.435	-70.3739
8	17	36	17.6	-8.29333		70	22	26.1	22.435	-70.3739
8	17	36	17.6	-8.29333		70	22	26.1	22.435	-70.3739
7	17	36.3	17.605	-7.29342		70	22	29.6	22.4933	-70.3749
7	17	36.3	17.605	-7.29342		70	22	29.6	22.4933	-70.3749
7	17	36.3	17.605	-7.29342		70	22	29.6	22.4933	-70.3749
0	12	1.4	12.0233	-0.200389		51	21	99.9	22.665	-51.3777
0	12	5	12.0833	-0.201389		51	21	57.5	21.9583	-51.366
0	12	7.3	12.1217	-0.202028		51	21	56.3	21.9383	-51.3656
0	12	8.3	12.1383	-0.202306		51	21	56	21.9333	-51.3656
0	12	8.6	12.1433	-0.202389		51	21	55.9	21.9317	-51.3655
0	12	9.9	12.165	-0.20275		51	21	55.7	21.9283	-51.3655
0	12	10.1	12.1683	-0.202806		51	21	55.7	21.9283	-51.3655
0	12	10.6	12.1767	-0.202944		51	21	55.9	21.9317	-51.3655
0	12	11.1	12.185	-0.203083		51	21	55.3	21.9217	-51.3654
0	12	11.6	12.1933	-0.203222		51	21	56.7	21.945	-51.3657
0	12	12	12.2	-0.203333		51	21	56.8	21.9467	-51.3658
0	12	12	12.2	-0.203333		51	21	56.8	21.9467	-51.3658
0	12	12.1	12.2017	-0.203361		51	21	57	21.95	-51.3658
0	12	12.3	12.205	-0.203417		51	21	57	21.95	-51.3658
0	12	13.3	12.2217	-0.203694		51	21	57.3	21.955	-51.3659
0	12	14.1	12.235	-0.203917		51	21	57.4	21.9567	-51.3659
0	12	14.3	12.2383	-0.203972		51	21	57.5	21.9583	-51.366
0	12	15.2	12.2533	-0.204222		51	21	57.8	21.9633	-51.3661
0	12	15.6	12.26	-0.204333		51	21	58	21.9667	-51.3661
0	12	16.2	12.27	-0.2045		51	21	58.4	21.9733	-51.3662
0	12	16.5	12.275	-0.204583		51	21	58.4	21.9733	-51.3662
7	28	47.1	28.785	-7.47975		72	56	41.5	56.6917	-72.9449
7	28	41.6	28.6933	-7.47822		72	56	41.4	56.69	-72.9448
7	28	47.6	28.7933	-7.47989		72	56	41.4	56.69	-72.9448
7	28	48.8	28.8133	-7.48022		72	56	42.2	56.7033	-72.9451
7	28	48.4	28.8067	-7.48011		72	56	41.8	56.6967	-72.9449
7	28	48.4	28.8067	-7.48011		72	56	41.8	56.6967	-72.9449
7	28	47.8	28.7967	-7.47994		72	56	41.3	56.6883	-72.9448
7	28	47.8	28.7967	-7.47994		72	56	41.3	56.6883	-72.9448
7	28	47.8	28.7967	-7.47994		72	56	41.3	56.6883	-72.9448
7	28	47.4	28.79	-7.47983		72	56	41.5	56.6917	-72.9449
7	28	42.1	28.7017	-7.47836		72	56	52.8	56.88	-72.948
7	28	42.1	28.7017	-7.47836		72	56	52.8	56.88	-72.948
7	28	42.1	28.7017	-7.47836		72	56	52.8	56.88	-72.948
7	28	42.1	28.7017	-7.47836		72	56	52.8	56.88	-72.948
7	28	42.1	28.7017	-7.47836		72	56	52.8	56.88	-72.948
7	28	42.1	28.7017	-7.47836		72	56	52.8	56.88	-72.948
7	28	42.1	28.7017	-7.47836		72	56	52.8	56.88	-72.948
7	28	42.1	28.7017	-7.47836		72	56	52.8	56.88	-72.948
7	28	42.1	28.7017	-7.47836		72	56	52.8	56.88	-72.948
7	40	22.2	40.37	-7.67283		72	38	27.8	38.4633	-72.6411
7	40	22.5	40.375	-7.67292		72	38	26.9	38.4483	-72.6408
7	40	22.5	40.375	-7.67292		72	38	26.6	38.4433	-72.6407
7	40	23.1	40.385	-7.67308		72	38	44.8	38.7467	-72.6458
7	40	23.2	40.3867	-7.67311		72	38	24.1	38.4017	-72.64
7	40	24.1	40.4017	-7.67336		72	38	46	38.7667	-72.6461
7	40	24.1	40.4017	-7.67336		72	38	46.5	38.775	-72.6462
7	40	10.3	40.1717	-7.66953		72	38	20.9	38.3483	-72.6391
7	40	10.2	40.17	-7.6695		72	38	20.7	38.345	-72.6391
7	40	9.4	40.1567	-7.66928		72	38	20.8	38.3467	-72.6391
7	40	9.5	40.1583	-7.66931		72	38	20.5	38.3417	-72.639
7	40	9.6	40.16	-7.66933		72	38	20.3	38.3383	-72.639
7	40	11.1	40.185	-7.66975		72	38	20.7	38.345	-72.6391
7	40	10.3	40.1717	-7.66953		72	38	18.6	38.31	-72.6385
7	40	12.2	40.2033	-7.67006		72	38	21.1	38.3517	-72.6392
7	40	12.5	40.2083	-7.67014		72	38	20.4	38.34	-72.639
7	40	12.9	40.215	-7.67025		72	38	20.4	38.34	-72.639
7	40	13.4	40.2233	-7.67039		72	38	20.1	38.335	-72.6389
7	40	13.6	40.2267	-7.67044		72	38	19.5	38.325	-72.6388
7	40	14	40.2333	-7.67056		72	38	20.4	38.34	-72.639
0	2	33.6	2.56	-0.0426667		51	12	33.6	12.56	-51.2093
0	2	33.5	2.55833	-0.0426389		51	12	33.5	12.5583	-51.2093
0	2	40.7	2.67833	-0.0446389		51	12	26.3	12.4383	-51.2073
0	2	40.5	2.675	-0.0445833		51	12	25.1	12.4183	-51.207
0	2	38.9	2.64833	-0.0441389		51	12	20.3	12.3383	-51.2056
0	2	12	2.2	-0.0366667		51	12	10.9	12.1817	-51.203
0	2	12	2.2	-0.0366667		51	12	10.9	12.1817	-51.203
0	1	20.9	1.34833	-0.0224722		51	12	17.2	12.2867	-51.2048
0	1	20.9	1.34833	-0.0224722		51	12	17.2	12.2867	-51.2048
0	1	20.8	1.34667	-0.0224444		51	12	17.2	12.2867	-51.2048
0	1	20.9	1.34833	-0.0224722		51	12	17.2	12.2867	-51.2048
0	1	19.8	1.33	-0.0221667		51	12	17.1	12.285	-51.2047
0	1	19.8	1.33	-0.0221667		51	12	17.1	12.285	-51.2047
0	1	17.8	1.29667	-0.0216111		51	12	17.1	12.285	-51.2047
0	3	39.4	3.65667	-0.0609444		51	13	5.5	13.0917	-51.2182
0	3	39.2	3.65333	-0.0608889		51	13	5.5	13.0917	-51.2182
0	3	37.6	3.62667	-0.0604444		51	13	2.2	13.0367	-51.2173
0	3	36.2	3.60333	-0.0600556		51	12	57.8	12.9633	-51.2161
0	3	37.3	3.62167	-0.0603611		51	12	57.3	12.955	-51.2159
0	3	37.3	3.62167	-0.0603611		51	12	57.2	12.9533	-51.2159
0	3	37.5	3.625	-0.0604167		51	12	57.5	12.9583	-51.216
0	3	37.5	3.625	-0.0604167		51	12	57.5	12.9583	-51.216
0	3	37.5	3.625	-0.0604167		51	12	57.5	12.9583	-51.216
0	3	37.5	3.625	-0.0604167		51	12	57.5	12.9583	-51.216
0	3	37.5	3.625	-0.0604167		51	12	57.5	12.9583	-51.216
0	3	37.5	3.625	-0.0604167		51	12	57.5	12.9583	-51.216
0	3	37.5	3.625	-0.0604167		51	12	57.5	12.9583	-51.216
0	3	37.5	3.625	-0.0604167		51	12	57.5	12.9583	-51.216
0	19	46.4	19.7733	-0.329556		50	52	15.2	52.2533	-50.8709
0	19	46.4	19.7733	-0.329556		50	52	15.2	52.2533	-50.8709
0	19	46.4	19.7733	-0.329556		50	52	15.2	52.2533	-50.8709
0	19	46.5	19.775	-0.329583		50	52	15.1	52.2517	-50.8709
0	19	46.3	19.7717	-0.329528		50	52	14.9	52.2483	-50.8708
0	19	46.3	19.7717	-0.329528		50	52	14.9	52.2483	-50.8708
0	19	46.3	19.7717	-0.329528		50	52	14.9	52.2483	-50.8708
0	19	46.3	19.7717	-0.329528		50	52	14.9	52.2483	-50.8708
0	16	19.8	16.33	-0.272167		50	53	46.7	53.7783	-50.8963
0	16	19.8	16.33	-0.272167		50	53	46.7	53.7783	-50.8963
0	16	19.8	16.33	-0.272167		50	53	46.7	53.7783	-50.8963
0	14	54.9	14.915	-0.248583		50	53	55.3	53.9217	-50.8987
0	14	55.4	14.9233	-0.248722		50	53	55.2	53.92	-50.8987
0	14	55.4	14.9233	-0.248722		50	53	55.2	53.92	-50.8987
0	14	55.4	14.9233	-0.248722		50	53	55.2	53.92	-50.8987
0	14	55.4	14.9233	-0.248722		50	53	55.2	53.92	-50.8987
0	7	47.4	7.79	-0.129833		50	23	22.6	23.3767	-50.3896
0	7	47.4	7.79	-0.129833		50	23	22.6	23.3767	-50.3896
0	7	44.8	7.74667	-0.129111		50	23	21.7	23.3617	-50.3894
0	7	44.8	7.74667	-0.129111		50	23	21.7	23.3617	-50.3894
0	7	44.8	7.74667	-0.129111		50	23	21.7	23.3617	-50.3894
0	7	44.8	7.74667	-0.129111		50	23	21.7	23.3617	-50.3894
0	7	44.8	7.74667	-0.129111		50	23	21.7	23.3617	-50.3894
0	7	41.1	7.685	-0.128083		50	23	20.2	23.3367	-50.3889
0	7	33.4	7.55667	-0.125944		50	23	17.3	23.2883	-50.3881
0	7	33.4	7.55667	-0.125944		50	23	17.3	23.2883	-50.3881
0	7	33.4	7.55667	-0.125944		50	23	17.3	23.2883	-50.3881
0	7	37.1	7.61833	-0.126972		50	23	18.1	23.3017	-50.3884
0	7	39.6	7.66	-0.127667		50	23	19.2	23.32	-50.3887
0	7	39.8	7.66333	-0.127722		50	23	19.2	23.32	-50.3887
0	7	39.8	7.66333	-0.127722		50	23	19.2	23.32	-50.3887
0	8	5.6	8.09333	-0.134889		50	23	21.1	23.3517	-50.3892
